# Supplementary material for: Characterization of Cabernet Sauvignon Wines by Untargeted HS-SPME GC-QTOF-MS
Source: Molecules. 2022 Mar 7;27(5):1726. doi: 10.3390/molecules27051726 (PMC8911954; doi:10.3390/molecules27051726)
Supplement: Supplementary file 1 [file molecules-27-01726-s001.zip]

Archive with 1 entries (1 files):
- molecules-1573464-supplementary.pdf
